# Supplementary material for: Enhancing African low-resource languages: Swahili data for language modelling
Source: Data Brief. 2020 Jun 30;31:105951. doi: 10.1016/j.dib.2020.105951 (PMC7339006; doi:10.1016/j.dib.2020.105951)
Supplement: Supplementary file 1 [file mmc1.xml]

<?xml version="1.0" encoding="utf-8" standalone="no"?>
<data>
  <datasets>
    <author>cshikali2002@yahoo.com;cshikali@seku.ac.ke</author>
    <type>0</type>
    <dataset>
      <value>6</value>
      <reason>Other (please explain)</reason>
      <comments>The authors have supplied data links with the article</comments>
    </dataset>
  </datasets>
</data>
